# Supplementary material for: Design, Synthesis, and Evaluation of New Hybrid Derivatives of 5,6-Dihydro-4H-pyrrolo[3,2,1-ij]quinolin-2(1H)-one as Potential Dual Inhibitors of Blood Coagulation Factors Xa and XIa
Source: Molecules. 2024 Jan 11;29(2):373. doi: 10.3390/molecules29020373 (PMC10818416; doi:10.3390/molecules29020373)
Supplement: Supplementary file 1 [file molecules-29-00373-s001.zip]

Archive with 1 entries (1 files):
- molecules-2717899-supplementary.pdf
